# Supplementary material for: Educational gradients in the use of electronic cigarettes and heat-not-burn tobacco products in Japan
Source: PLoS One. 2018 Jan 12;13(1):e0191008. doi: 10.1371/journal.pone.0191008 (PMC5766136; doi:10.1371/journal.pone.0191008)
Supplement: S1 Table — Each characteristic is defined in S1 Text. (CSV) [file pone.0191008.s002.csv]

Age	Gender	Education	Smoking	Ecig	Heatnotburn	Marry	Health
2	1	5	0	0	0	0	1
2	1	4	0	0	0	1	1
2	1	3	0	0	0	0	1
2	1	5	0	0	0	0	1
2	1	3	0	0	0	0	0
2	1	3	0	0	0	0	0
1	1	4	0	0	0	0	1
2	1	4	0	0	0	0	1
2	1	5	0	0	0	0	1
2	1	3	0	0	0	0	1
2	1	5	0	0	0	0	1
2	1	3	0	0	0	0	1
2	1	5	0	0	0	0	1
2	1	4	0	0	0	0	1
2	1	4	0	0	0	0	0
2	1	2	0	0	0	0	0
2	1	4	0	0	0	0	1
2	1	2	0	0	0	0	1
1	1	4	0	0	0	0	0
2	1	4	0	0	0	0	1
2	1	3	1	0	0	0	1
2	1	5	0	0	0	0	1
2	1	4	0	0	0	0	1
2	1	4	0	0	0	0	1
1	1	3	1	0	0	0	1
2	1	5	0	0	0	0	1
2	1	4	0	0	0	0	1
2	1	3	0	0	0	1	1
2	1	4	0	0	0	0	1
2	1	4	0	0	0	1	0
2	1	4	2	0	0	0	1
2	1	5	1	0	0	1	1
2	1	4	2	0	0	0	0
2	1	4	2	0	0	0	0
2	1	4	0	0	0	0	1
2	1	3	1	0	0	0	1
1	1	4	1	0	0	0	1
2	1	2	2	0	0	0	1
2	1	4	2	1	0	0	1
1	1	3	0	0	0	0	1
2	1	2	0	0	0	1	1
2	1	4	0	0	0	0	1
2	1	5	0	0	0	0	1
2	1	2	0	0	0	0	1
2	1	5	0	0	0	0	1
2	1	4	0	0	0	0	1
2	1	4	0	0	0	1	1
1	1	4	0	0	0	0	1
2	1	4	0	0	0	0	1
1	1	3	2	0	0	0	1
1	1	3	0	0	0	0	1
2	1	4	0	0	0	0	1
2	1	4	2	0	0	0	1
2	1	2	0	0	0	0	1
2	1	4	0	0	0	0	0
2	1	4	1	0	0	0	0
2	1	4	0	0	0	0	1
2	1	5	1	0	0	0	1
2	1	4	0	0	0	1	0
2	1	5	0	0	0	1	1
2	1	2	0	0	0	1	1
2	1	4	0	0	0	1	1
1	1	4	0	0	0	0	1
2	1	2	0	0	0	0	1
2	1	1	2	1	0	0	1
2	1	4	0	0	0	0	1
1	1	4	1	0	0	1	0
2	1	3	0	0	0	0	0
2	1	4	2	0	0	0	1
2	1	2	0	0	0	0	1
2	1	4	1	0	0	0	1
2	1	4	0	0	0	0	1
2	1	3	0	0	0	0	0
2	1	3	2	1	1	0	0
2	1	4	0	0	0	0	1
2	1	3	2	0	0	1	1
2	1	4	0	0	0	0	1
2	1	4	0	0	0	0	1
2	1	3	0	0	0	0	0
2	1	5	0	0	0	0	1
2	1	5	0	0	0	0	1
2	1	4	0	0	0	1	1
2	1	4	2	0	0	0	0
1	1	4	2	0	0	0	1
2	1	4	0	0	0	0	1
2	1	4	0	0	0	1	1
2	1	4	1	0	0	0	1
2	1	3	0	0	0	0	1
2	1	5	0	0	0	0	1
2	1	4	0	0	0	0	1
2	1	5	1	0	0	0	1
2	1	4	0	0	0	1	1
2	1	4	0	0	0	0	1
2	1	5	0	0	0	0	1
2	1	4	2	1	0	0	1
2	1	2	0	0	0	0	1
2	1	4	0	0	0	0	1
2	1	4	0	0	0	0	1
2	1	3	1	0	0	0	1
2	1	4	1	0	0	0	1
2	1	3	0	0	0	0	1
2	1	4	0	0	0	0	1
2	1	5	1	0	0	0	1
1	1	4	1	0	0	0	1
2	1	4	0	0	0	0	1
1	1	4	0	0	0	0	1
2	1	4	2	0	0	0	1
2	1	4	0	0	0	0	1
1	1	2	0	0	0	0	1
2	1	4	0	0	0	0	1
1	1	2	0	0	0	0	0
2	1	5	0	0	0	0	0
2	1	2	0	0	0	0	1
2	1	2	0	0	0	0	0
1	1	4	0	0	0	0	1
2	1	4	0	0	0	0	0
1	1	4	2	0	0	0	1
2	1	4	2	1	1	0	1
2	1	4	1	0	0	0	1
2	1	4	0	0	0	0	1
2	1	5	1	0	0	1	1
2	1	4	2	0	0	0	1
2	1	3	0	0	0	0	1
2	1	3	0	0	0	0	1
2	1	3	0	0	0	0	1
2	1	4	2	1	0	0	1
1	1	5	0	0	0	0	1
2	1	5	0	0	0	1	1
2	1	4	0	0	0	1	1
2	1	5	1	0	0	0	1
2	1	3	0	0	0	0	1
2	1	4	0	0	0	1	1
2	1	5	2	0	0	1	1
1	1	4	0	0	0	0	1
2	1	5	2	1	1	0	1
2	1	4	0	0	0	0	1
2	1	5	0	0	0	0	1
1	1	2	0	0	0	0	0
2	1	2	1	0	0	1	1
2	1	4	0	0	0	1	1
2	1	3	0	0	0	1	1
2	1	2	0	0	0	0	1
2	1	2	0	0	0	0	1
2	1	4	0	0	0	1	1
1	1	2	0	0	0	0	1
1	1	1	0	0	0	0	1
2	1	5	0	0	0	0	1
2	1	4	0	0	0	1	1
2	1	4	0	0	0	0	1
1	1	4	0	0	0	0	1
2	1	5	1	0	0	0	1
2	1	4	2	0	0	0	1
2	1	2	2	0	0	1	1
2	1	4	1	0	0	0	0
2	1	4	0	0	0	0	1
2	1	2	0	0	0	0	1
1	1	5	0	0	0	0	1
2	1	4	0	0	0	0	1
2	1	2	1	0	0	0	1
1	1	5	0	0	0	0	1
2	1	4	0	0	0	0	1
2	1	4	0	0	0	0	1
1	1	4	0	0	0	0	1
2	1	4	0	0	0	0	1
2	1	5	0	0	0	0	1
2	1	4	0	0	0	0	1
2	1	2	0	0	0	0	1
1	1	1	0	0	0	0	1
2	1	4	0	0	0	0	1
2	1	4	0	0	0	0	1
2	1	2	0	0	0	0	1
2	1	2	0	0	0	0	1
1	1	4	0	0	0	0	1
2	1	5	0	0	0	0	1
2	1	5	0	0	0	0	1
2	1	4	0	0	0	0	1
2	1	4	0	0	0	0	1
2	1	1	0	0	0	0	1
2	1	4	2	1	0	0	1
2	1	4	1	0	0	0	0
2	1	4	2	0	0	1	1
1	1	4	0	0	0	0	1
2	1	4	0	0	0	0	1
2	1	3	0	0	0	0	1
2	1	2	0	0	0	0	1
2	1	5	0	0	0	0	1
2	1	5	0	0	0	0	1
2	1	4	0	0	0	1	1
2	1	5	0	0	0	0	1
2	1	4	2	0	0	0	1
2	1	5	0	0	0	0	1
2	1	2	1	0	0	0	1
2	1	2	0	0	0	0	1
2	1	2	0	0	0	0	1
2	1	5	2	1	0	0	1
2	1	3	2	0	0	0	1
2	1	4	0	0	0	0	1
1	1	4	0	0	0	0	1
2	1	5	2	1	0	0	1
1	1	4	0	0	0	0	1
2	1	4	0	0	0	0	1
2	1	3	0	0	0	1	1
1	1	4	0	0	0	0	1
2	1	2	0	1	1	0	1
2	1	2	0	1	0	0	1
1	1	4	0	0	0	0	1
2	1	3	0	0	0	0	1
2	1	5	1	0	0	0	0
2	1	4	1	0	0	0	1
1	1	5	1	0	0	0	1
1	1	5	2	0	0	0	1
2	1	4	0	0	0	0	1
2	1	4	0	0	0	0	1
2	1	2	0	0	0	0	0
1	1	4	0	0	0	0	1
1	1	4	0	0	0	0	1
2	1	3	0	0	0	0	1
2	1	2	2	1	0	0	0
2	1	5	0	0	0	0	1
2	1	3	0	0	0	0	1
2	1	4	0	0	0	0	1
2	1	4	0	0	0	0	1
1	1	4	0	0	0	0	1
1	1	2	0	0	0	0	1
2	1	5	0	0	0	0	1
2	1	3	1	0	0	0	1
2	1	4	0	0	0	0	1
2	1	4	1	0	0	1	1
2	1	5	1	0	0	0	1
2	1	4	2	0	0	0	1
2	1	4	0	0	0	0	1
1	1	4	0	0	0	0	1
2	1	5	0	0	0	0	1
2	1	4	1	0	0	0	1
2	1	4	0	0	0	0	1
2	1	2	0	0	0	0	1
2	1	4	0	0	0	0	0
1	1	4	1	0	0	0	1
1	1	2	0	0	0	0	0
1	1	5	0	0	0	0	1
1	1	3	0	0	0	0	1
1	1	4	0	0	0	0	1
2	1	3	2	0	0	0	1
2	1	4	1	0	0	0	1
2	1	3	1	0	0	1	1
1	1	2	0	0	0	0	1
2	1	2	1	1	1	0	1
2	1	5	0	0	0	0	1
1	1	4	0	0	0	0	1
1	1	4	0	0	0	0	1
2	1	2	0	0	0	0	1
2	1	3	0	0	0	0	0
2	1	3	0	0	0	0	1
2	1	5	0	0	0	0	1
2	1	3	1	1	0	0	1
2	1	4	0	0	0	0	1
2	1	3	0	0	0	0	1
2	1	4	0	0	0	0	1
1	1	2	0	0	0	0	1
1	1	4	0	0	0	0	1
1	1	2	0	0	0	0	1
2	1	2	1	0	0	0	1
1	1	4	1	0	0	0	1
1	1	4	0	0	0	0	1
2	1	4	0	0	0	0	1
2	1	4	2	0	1	0	1
2	1	5	0	0	0	0	1
2	1	2	0	0	0	0	1
2	1	4	0	0	0	0	1
1	1	2	0	0	0	0	1
1	1	3	0	0	0	0	1
2	1	3	0	0	0	0	1
1	1	2	0	0	0	0	1
1	1	4	0	0	0	0	1
1	1	4	0	0	0	0	1
2	1	3	0	0	0	0	1
2	1	4	0	0	0	0	1
2	1	4	1	0	0	1	1
2	1	1	0	0	0	0	1
1	1	5	0	0	0	0	1
2	1	2	1	0	0	0	1
2	1	4	0	0	0	0	1
2	1	2	2	0	0	0	1
2	1	4	0	0	0	0	1
1	1	5	0	0	0	0	1
2	1	4	0	0	0	0	1
1	1	4	0	0	0	0	1
2	1	3	0	0	0	0	1
2	1	4	0	0	0	0	1
1	1	4	0	0	0	0	1
2	1	2	0	0	0	0	1
2	1	1	0	0	0	0	1
1	1	4	0	0	0	0	1
2	1	1	1	1	1	1	1
2	1	2	0	0	0	0	1
2	1	4	0	0	0	0	1
1	1	4	0	0	0	0	1
2	1	4	2	0	0	0	1
2	1	4	0	0	0	0	1
2	1	4	0	0	0	0	1
2	1	2	0	0	0	1	1
2	1	4	0	0	0	0	1
1	1	4	0	0	0	0	1
2	1	5	0	0	0	0	1
2	1	2	0	0	0	1	1
1	1	3	0	0	0	0	1
1	1	2	0	0	0	0	0
2	1	4	2	1	0	0	1
1	1	3	0	0	0	0	1
2	1	4	0	0	0	1	0
2	1	4	0	0	0	0	0
2	1	4	0	0	0	0	1
2	1	3	2	1	1	0	1
2	1	4	0	0	0	1	1
2	1	5	2	1	0	0	1
2	1	4	0	0	0	0	1
2	1	2	0	0	0	0	1
1	1	5	0	0	0	0	1
1	1	4	0	0	0	0	1
2	1	4	1	0	0	0	1
2	1	3	0	0	0	1	1
2	1	5	0	0	0	0	1
2	1	4	0	0	0	1	1
2	1	5	0	0	0	0	0
1	1	4	0	0	0	0	1
2	1	2	1	0	0	1	1
1	1	4	0	0	0	0	1
2	1	3	2	0	0	1	1
2	1	4	1	0	0	0	1
2	1	5	0	0	0	1	1
2	1	4	2	0	0	0	1
2	1	2	1	0	0	0	1
2	1	4	0	0	0	0	1
2	1	2	1	0	0	0	0
2	1	2	2	0	0	0	1
2	1	5	0	0	0	0	1
2	1	1	2	0	0	1	1
2	1	3	0	0	0	0	1
2	1	4	1	0	0	1	1
2	1	1	0	0	0	0	1
1	1	4	0	0	0	0	1
2	1	4	0	0	0	0	1
2	1	4	0	0	0	1	1
2	1	4	0	0	0	0	1
1	1	2	0	0	0	1	1
1	1	5	0	0	0	0	1
2	1	4	0	0	0	0	1
2	1	4	2	0	0	0	1
2	1	2	0	0	0	0	0
2	1	5	0	0	0	0	1
2	1	4	0	0	0	0	1
2	1	3	2	0	0	1	0
1	1	4	0	0	0	0	1
2	1	4	0	0	0	1	1
2	1	2	0	0	0	0	1
1	1	2	0	0	0	0	0
2	1	4	0	0	0	0	1
2	1	4	1	0	0	1	1
2	1	5	0	0	0	0	1
2	1	4	1	0	0	0	1
2	1	4	2	0	0	0	0
1	1	4	0	0	0	0	0
2	1	4	2	0	0	1	1
1	1	2	0	0	0	0	1
2	1	1	0	0	0	0	0
2	1	4	0	0	0	0	1
1	1	5	0	0	0	0	1
2	1	4	0	0	0	0	1
2	1	4	0	0	0	0	1
2	1	4	0	0	0	0	1
2	1	2	0	0	0	0	1
2	1	5	0	0	0	0	1
1	1	4	0	0	0	0	0
2	1	2	0	0	0	0	1
1	1	2	0	0	0	0	1
1	1	4	0	0	0	0	1
1	1	2	0	0	0	0	1
1	1	2	0	0	0	0	1
2	1	3	0	0	0	0	0
1	1	2	0	0	0	0	0
1	1	5	0	0	0	0	1
1	1	4	0	0	0	0	1
1	1	3	1	0	0	0	1
2	1	3	0	0	0	0	1
1	1	4	0	0	0	0	1
2	1	4	0	0	0	1	1
2	1	4	0	0	0	0	0
2	1	2	0	0	0	1	1
2	1	3	0	0	0	0	1
1	1	4	0	0	0	0	1
2	1	2	0	0	0	1	1
1	1	4	0	0	0	0	1
2	1	4	0	0	0	0	0
2	1	3	2	0	0	1	1
2	1	4	0	0	0	0	1
1	1	4	2	1	0	0	1
1	1	4	0	0	0	0	1
2	1	5	0	0	0	0	1
2	1	2	0	0	0	0	1
2	1	4	0	0	0	1	1
2	1	5	0	0	0	0	1
2	1	2	0	0	0	0	1
2	1	4	0	0	0	0	1
1	1	4	2	1	1	0	1
1	1	4	0	0	0	0	0
2	1	4	0	0	0	0	0
2	1	4	0	0	0	0	1
2	1	4	1	0	0	0	1
1	1	4	0	0	0	1	0
2	1	2	1	1	0	1	1
2	1	5	0	0	0	0	1
2	1	5	0	0	0	0	1
1	1	1	0	0	0	0	1
2	1	4	2	0	0	1	1
2	1	4	0	0	0	1	1
2	1	4	0	0	0	0	1
2	1	5	0	0	0	0	1
2	1	2	1	0	0	1	1
2	1	3	1	1	0	0	1
2	1	4	0	0	0	0	1
2	1	4	1	0	0	0	1
1	1	2	0	0	0	0	1
2	1	4	0	0	0	1	1
2	1	3	2	1	0	0	1
2	1	4	0	0	0	0	1
1	1	3	1	0	0	0	1
2	1	4	0	0	0	0	1
2	1	4	0	0	0	1	1
2	1	4	2	1	0	0	0
1	1	4	0	0	0	0	1
2	1	1	0	0	0	0	1
2	1	2	0	0	0	0	1
2	1	1	0	0	0	1	1
1	1	4	1	0	0	0	1
1	1	4	0	0	0	0	1
2	1	4	2	0	0	0	0
2	1	4	1	0	0	1	1
1	1	4	0	0	0	0	1
2	1	4	1	0	0	0	1
1	1	4	0	0	0	0	1
2	1	5	2	0	0	1	1
2	1	4	0	0	0	1	1
2	1	5	0	0	0	0	1
1	1	5	0	0	0	0	1
1	1	3	0	0	0	0	1
1	1	4	2	0	0	0	1
2	1	4	0	0	0	0	1
2	1	4	1	1	0	1	1
2	1	3	2	1	0	1	1
2	1	3	0	0	0	0	1
1	1	4	0	0	0	0	1
1	1	4	0	0	0	0	1
2	1	4	0	0	0	0	1
2	1	4	0	0	0	1	1
2	1	4	0	0	0	0	1
2	1	2	1	1	1	1	1
2	1	2	2	0	0	0	1
2	1	3	0	0	0	0	1
2	1	3	0	0	0	0	0
2	1	5	0	0	0	0	1
1	1	4	0	0	0	0	1
2	1	1	0	0	0	0	1
1	1	4	0	0	0	0	1
1	1	4	0	0	0	0	1
2	1	3	2	0	0	1	1
2	1	4	2	0	0	0	1
1	1	4	0	0	0	0	1
1	1	4	0	0	0	0	1
2	1	4	0	0	0	0	1
2	1	4	0	0	0	1	1
1	1	4	0	0	0	0	1
2	1	4	1	0	0	1	1
2	1	2	0	0	0	0	1
2	1	4	0	0	0	0	1
2	1	2	0	0	0	0	1
1	1	4	2	0	0	0	1
2	1	4	0	0	0	0	1
1	1	4	1	0	0	0	1
2	1	4	0	0	0	0	1
2	1	4	0	0	0	0	1
2	1	3	1	0	0	0	1
2	1	4	1	1	0	1	1
2	1	4	0	0	0	0	1
1	1	4	0	0	0	0	1
2	1	2	2	0	0	0	1
2	1	3	0	0	0	0	0
1	1	4	0	0	0	0	1
2	1	4	0	0	0	0	1
2	1	4	0	0	0	0	1
1	1	4	0	0	0	0	1
2	1	4	0	0	0	0	1
1	1	2	2	0	0	1	1
2	1	4	1	0	0	1	1
1	1	3	0	0	0	0	1
2	1	4	0	0	0	0	0
2	1	4	2	1	0	0	1
2	1	4	0	0	0	0	1
1	1	3	0	0	0	0	1
1	1	5	0	0	0	0	1
2	1	4	0	0	0	0	1
1	1	2	0	1	0	0	1
2	1	4	0	0	0	0	1
2	1	4	0	0	0	0	1
1	1	4	0	0	0	0	1
2	1	5	0	0	0	0	1
2	1	4	0	0	0	0	1
2	1	2	2	1	0	1	1
2	1	4	2	0	0	0	1
2	1	5	1	0	0	1	1
1	1	2	0	0	0	0	1
2	1	4	1	0	0	1	1
2	1	4	0	0	0	0	1
1	1	2	0	0	0	0	1
2	1	5	0	0	0	0	1
2	1	2	1	0	0	1	1
2	1	4	0	0	0	1	1
1	1	4	0	0	0	0	1
2	1	3	0	0	0	1	1
2	1	4	0	0	0	1	0
1	1	1	2	0	0	0	1
2	1	2	0	0	0	1	1
1	1	2	1	0	0	0	0
1	1	3	2	1	0	0	1
1	1	4	0	0	0	0	1
1	1	4	2	0	0	0	1
2	1	2	0	0	0	0	1
2	1	4	0	0	0	0	1
1	1	4	2	0	0	0	1
1	1	4	2	1	0	0	1
1	1	1	0	1	0	0	1
2	1	2	2	0	0	0	1
2	1	3	0	0	0	0	0
2	1	4	0	0	0	0	1
2	1	4	1	0	0	0	1
2	1	2	1	0	0	0	1
2	1	5	1	1	0	0	1
2	1	2	0	0	0	1	1
1	1	4	0	0	0	0	1
2	1	1	0	0	0	0	0
2	1	4	1	0	0	0	1
2	1	4	0	0	0	0	1
2	1	4	2	0	0	1	1
1	1	4	0	0	0	0	1
1	1	4	1	0	0	0	1
2	1	3	2	0	0	1	1
2	1	2	0	0	0	0	1
2	1	4	0	0	0	1	0
2	1	4	0	0	0	0	1
2	1	4	1	0	0	0	1
1	1	4	0	0	0	0	1
1	1	4	0	0	0	0	1
1	1	4	0	0	0	0	1
1	1	2	0	0	0	0	1
1	1	4	0	0	0	0	1
1	1	1	0	0	0	0	0
2	1	4	0	0	0	0	1
1	1	4	0	0	0	0	1
2	1	3	2	0	0	0	1
2	1	4	0	0	0	1	1
2	1	2	2	0	0	0	1
1	1	2	2	0	0	0	1
1	1	4	0	0	0	0	1
2	1	5	0	0	0	0	1
2	1	3	0	0	0	0	1
2	1	4	0	0	0	0	1
1	1	2	0	0	0	0	1
1	1	1	0	0	0	1	1
2	1	4	0	0	0	0	0
2	1	2	1	0	0	0	1
1	1	4	0	0	0	0	1
1	1	2	0	0	0	0	1
2	1	4	0	0	0	0	1
1	1	2	0	0	0	0	1
2	1	2	1	0	0	1	1
2	1	5	0	0	0	0	1
2	1	3	0	0	0	0	0
1	1	4	0	0	0	0	1
1	1	3	1	0	0	0	1
1	1	4	1	1	0	0	1
2	1	2	0	1	0	0	1
2	1	2	2	0	0	0	1
1	1	4	0	0	0	0	1
2	1	4	0	0	0	0	0
1	1	4	2	1	0	0	1
2	1	4	0	0	0	1	1
1	1	2	0	0	0	0	1
1	1	4	1	1	1	0	1
2	1	4	0	0	0	0	1
1	1	4	2	1	0	0	1
2	1	3	1	0	0	1	1
1	1	4	0	0	0	0	0
2	1	3	0	1	0	0	1
1	1	2	0	0	0	0	1
1	1	2	2	0	0	0	1
1	1	4	0	0	0	0	1
1	1	2	0	0	0	0	1
2	1	4	2	0	0	0	1
1	1	4	0	0	0	0	1
1	1	2	0	0	0	0	1
2	1	2	0	0	0	0	1
2	1	2	0	0	0	0	1
1	1	4	0	0	0	0	1
2	1	2	0	0	0	0	1
2	1	5	0	0	0	0	1
2	1	3	0	0	0	0	1
1	1	4	0	0	1	1	0
2	1	4	0	1	1	1	1
1	1	4	0	0	0	0	1
1	1	4	0	0	0	0	1
2	1	4	0	0	0	0	1
1	1	5	0	0	0	0	1
2	1	4	0	0	0	0	1
2	1	2	2	0	0	1	1
1	1	3	2	1	0	0	1
2	1	4	0	0	0	1	1
2	1	3	2	0	0	0	1
1	1	4	0	0	0	0	1
2	1	5	1	0	0	0	1
2	1	2	0	0	0	0	1
2	1	2	0	0	0	1	1
2	1	3	0	0	0	1	1
2	1	3	0	0	0	0	0
2	1	5	0	0	0	1	1
2	1	3	2	0	1	0	1
2	1	3	0	0	0	0	0
2	1	4	1	0	0	0	1
1	1	4	2	0	0	0	1
1	1	2	0	0	0	0	1
1	1	4	0	0	0	0	1
2	1	4	0	0	0	1	1
1	1	4	0	0	0	0	1
2	1	4	1	0	0	1	1
2	1	4	0	0	0	1	1
1	1	4	0	0	0	0	1
2	1	3	0	0	0	1	1
1	1	4	1	0	0	0	1
2	1	4	0	0	1	1	1
2	1	4	1	0	0	0	1
2	1	2	2	1	0	0	1
2	1	4	2	0	0	0	0
1	1	4	0	0	0	0	1
1	1	3	0	0	0	0	1
2	1	4	0	0	0	0	1
2	1	4	1	1	1	1	1
2	1	3	0	0	0	0	1
2	1	2	0	0	0	0	0
2	1	4	1	0	0	0	1
1	1	2	0	0	0	0	1
2	1	5	0	0	0	0	1
2	1	4	0	0	0	1	1
1	1	4	0	0	0	0	1
1	1	4	0	0	0	0	1
2	1	2	2	1	0	0	1
2	1	3	0	0	0	0	1
1	1	4	0	1	0	0	1
2	1	3	1	1	1	1	1
2	1	4	2	0	0	1	1
2	1	4	0	0	0	1	1
1	1	4	0	0	0	0	1
1	1	4	0	1	0	0	1
1	1	2	0	0	0	0	1
2	1	4	0	0	0	0	1
2	1	2	2	0	0	0	1
1	1	4	1	0	0	0	1
2	1	2	0	0	0	0	1
2	1	4	1	0	0	0	0
2	1	4	0	0	0	0	1
1	1	4	0	0	0	0	1
2	1	5	1	1	1	0	1
1	1	4	1	0	0	0	1
1	1	4	0	0	0	0	1
2	1	5	1	0	0	0	1
2	1	3	1	0	0	1	1
1	1	2	0	0	0	0	1
1	1	2	0	0	0	0	1
1	1	4	0	0	0	0	1
2	1	2	1	0	0	1	1
2	1	2	0	0	0	0	1
1	1	4	0	0	0	0	1
1	1	3	0	0	0	0	1
2	1	2	1	1	0	0	1
1	1	4	0	0	0	0	1
2	1	2	2	1	0	0	1
2	1	2	1	0	0	1	1
2	1	3	0	0	0	1	1
2	1	2	1	0	0	1	1
1	1	4	0	0	0	0	1
2	1	4	0	0	0	0	0
1	1	4	0	0	0	0	1
1	1	4	0	0	0	0	1
2	1	2	0	0	0	0	1
2	1	2	2	1	0	0	1
1	1	3	0	0	0	0	1
1	1	2	2	0	0	1	1
2	1	2	0	0	0	0	0
2	1	4	2	0	0	0	1
2	1	4	0	0	0	0	1
2	1	4	2	1	0	0	1
1	1	2	0	0	0	0	1
2	1	2	0	0	0	0	1
1	1	2	0	0	0	0	1
1	1	4	0	0	0	0	1
2	1	4	1	0	0	1	1
2	1	4	2	0	0	1	1
2	1	2	2	0	0	0	1
2	1	4	0	0	0	0	1
1	1	4	0	0	0	0	1
2	1	4	0	0	0	0	1
2	1	5	1	0	0	0	1
2	1	5	1	0	0	1	1
1	1	2	0	0	0	0	1
1	1	2	1	1	0	1	0
1	1	3	0	1	0	0	0
2	1	4	1	1	0	1	0
1	1	1	1	1	0	1	1
1	1	4	0	0	0	0	1
1	1	4	0	0	0	0	1
3	1	2	1	0	0	0	1
3	1	4	0	0	0	0	1
3	1	4	0	0	0	0	1
3	1	3	0	0	0	1	1
3	1	3	0	0	0	1	1
3	1	3	2	1	0	1	1
3	1	2	0	0	0	0	1
3	1	2	0	0	0	1	1
3	1	2	0	0	0	0	0
3	1	4	2	0	0	0	1
3	1	4	0	0	0	0	1
3	1	5	0	0	0	0	1
3	1	4	1	0	0	0	0
3	1	4	0	0	0	1	1
3	1	3	0	0	0	0	1
3	1	5	1	0	0	1	1
3	1	5	1	0	0	1	1
3	1	4	0	0	0	1	1
3	1	2	2	0	0	1	1
3	1	1	0	0	0	1	1
3	1	4	0	0	0	0	1
3	1	2	0	0	0	0	0
3	1	2	0	0	0	0	1
3	1	4	0	0	0	0	1
3	1	4	0	0	0	1	0
3	1	4	0	0	0	0	1
3	1	2	2	1	0	0	1
3	1	2	1	0	0	0	1
3	1	2	0	0	0	0	0
3	1	4	0	0	0	0	1
3	1	4	0	0	0	0	1
3	1	4	0	0	0	1	1
3	1	2	0	0	0	0	0
3	1	3	2	0	0	0	1
3	1	4	0	0	0	0	1
3	1	4	1	0	0	0	0
3	1	1	0	0	0	0	1
3	1	4	1	0	0	0	1
3	1	4	1	0	0	0	1
3	1	1	0	0	0	0	1
3	1	5	0	0	0	0	1
3	1	4	0	0	0	1	1
3	1	2	1	0	0	1	1
3	1	4	0	0	0	0	1
3	1	5	0	0	0	1	1
3	1	2	0	0	0	0	1
3	1	2	0	0	0	0	1
3	1	3	2	0	0	1	1
3	1	4	0	0	0	1	1
3	1	2	1	1	0	1	0
3	1	4	0	1	0	1	1
3	1	4	0	0	0	1	1
3	1	4	2	0	0	0	1
3	1	3	2	0	0	1	1
3	1	4	0	0	0	0	1
3	1	4	0	0	0	0	1
3	1	4	0	0	0	0	1
3	1	3	0	0	0	1	1
3	1	4	0	0	0	0	1
3	1	5	0	0	0	0	0
3	1	2	0	0	0	0	1
3	1	4	2	0	0	1	1
3	1	4	0	0	0	0	0
3	1	4	1	1	1	1	1
3	1	4	1	0	0	0	0
3	1	3	0	0	0	0	1
3	1	4	0	0	0	0	1
3	1	5	0	0	0	0	1
3	1	1	0	0	0	0	0
3	1	4	0	0	0	1	1
3	1	4	0	0	0	1	1
3	1	3	0	0	0	0	0
3	1	4	0	0	0	0	1
3	1	2	0	0	0	0	0
3	1	2	2	0	0	1	1
3	1	4	0	0	0	0	1
3	1	4	0	0	0	1	1
3	1	2	0	0	0	0	1
3	1	4	1	0	0	0	1
3	1	3	0	0	0	0	1
3	1	2	0	0	0	0	1
3	1	4	0	0	0	1	0
3	1	2	0	0	0	0	1
3	1	3	0	0	0	1	1
3	1	3	0	0	0	0	1
3	1	2	2	0	0	1	1
3	1	3	0	0	0	1	1
3	1	5	0	0	0	1	1
3	1	4	0	0	0	1	1
3	1	5	1	0	0	0	1
3	1	1	0	0	0	0	1
3	1	5	0	0	0	1	1
3	1	4	0	0	0	1	1
3	1	5	1	0	0	1	1
3	1	4	0	0	0	0	0
3	1	5	0	0	0	0	1
3	1	3	1	0	0	0	0
3	1	4	1	0	0	1	1
3	1	4	0	0	0	0	1
3	1	5	1	0	0	1	1
3	1	4	0	0	0	0	1
3	1	4	0	0	0	1	1
3	1	4	0	0	0	0	0
3	1	3	1	0	0	1	1
3	1	2	0	0	0	1	1
3	1	4	0	0	0	0	1
3	1	5	0	0	0	1	1
3	1	4	0	0	0	0	1
3	1	2	0	0	0	0	1
3	1	4	0	0	0	0	0
3	1	2	1	0	0	0	1
3	1	4	0	0	0	1	1
3	1	5	0	0	0	1	1
3	1	4	2	0	0	0	1
3	1	2	0	0	0	0	1
3	1	3	0	0	0	0	1
3	1	4	0	0	0	1	1
3	1	3	0	0	0	1	1
3	1	1	0	0	0	0	1
3	1	4	0	0	0	1	1
3	1	5	0	0	0	1	1
3	1	2	0	1	0	1	1
3	1	5	0	0	0	1	1
3	1	5	0	0	0	0	1
3	1	3	2	1	0	0	1
3	1	3	2	0	0	0	1
3	1	3	0	0	0	1	1
3	1	4	1	1	0	1	1
3	1	4	0	0	0	1	1
3	1	2	0	0	0	0	0
3	1	4	0	0	0	0	1
3	1	4	0	0	0	1	1
3	1	2	1	0	0	0	1
3	1	3	2	0	0	1	1
3	1	4	0	0	0	1	1
3	1	5	0	0	0	0	1
3	1	5	2	0	0	0	1
3	1	4	2	0	0	0	1
3	1	4	0	0	0	0	1
3	1	4	0	0	0	1	1
3	1	3	1	0	0	1	1
3	1	4	1	0	0	1	1
3	1	3	0	0	0	0	1
3	1	4	0	0	0	0	1
3	1	4	0	0	0	1	1
3	1	2	2	0	0	0	0
3	1	3	1	0	0	0	1
3	1	5	0	0	0	1	1
3	1	5	2	0	0	0	1
3	1	4	2	0	0	1	1
3	1	4	0	0	0	0	1
3	1	4	2	0	0	1	1
3	1	4	0	0	0	1	1
3	1	4	0	0	0	0	1
3	1	4	0	0	0	0	1
3	1	2	0	0	0	0	1
3	1	5	0	0	0	1	1
3	1	3	0	0	0	1	1
3	1	4	1	0	0	0	1
3	1	4	1	0	0	1	1
3	1	2	1	0	0	0	1
3	1	4	0	0	0	1	1
3	1	2	0	0	0	0	1
3	1	5	0	0	0	1	1
3	1	5	1	0	0	1	1
3	1	4	2	0	0	1	1
3	1	1	0	0	0	0	0
3	1	3	0	0	0	0	1
3	1	4	0	0	0	0	1
3	1	4	0	0	0	0	1
3	1	1	1	0	0	0	0
3	1	4	0	0	0	0	1
3	1	4	0	0	0	1	0
3	1	4	0	0	0	1	1
3	1	3	0	0	0	0	0
3	1	4	0	0	0	1	1
3	1	5	0	0	0	0	1
3	1	5	0	0	0	1	1
3	1	3	0	0	0	0	1
3	1	4	0	0	0	0	1
3	1	4	0	0	0	0	1
3	1	4	1	0	0	0	1
3	1	4	1	0	0	0	1
3	1	4	0	0	0	0	1
3	1	4	0	0	0	1	0
3	1	4	0	0	0	1	1
3	1	4	0	0	0	1	1
3	1	4	0	0	0	1	1
3	1	4	0	0	0	1	0
3	1	4	0	0	0	1	1
3	1	2	1	1	1	0	1
3	1	4	0	0	0	0	1
3	1	4	1	0	0	1	1
3	1	2	0	0	0	0	1
3	1	3	0	0	0	0	1
3	1	3	2	0	0	0	0
3	1	4	0	0	0	0	1
3	1	4	0	0	0	0	1
3	1	4	0	0	0	0	1
3	1	2	0	0	0	1	1
3	1	3	0	0	0	0	1
3	1	5	0	0	0	0	1
3	1	5	0	0	0	0	1
3	1	5	0	0	0	1	1
3	1	2	0	0	0	1	1
3	1	4	0	0	0	1	1
3	1	2	0	0	0	1	1
3	1	4	1	0	0	1	1
3	1	2	0	0	0	0	1
3	1	4	0	0	0	0	1
3	1	4	2	0	0	1	1
3	1	2	0	0	0	1	1
3	1	4	0	0	0	0	1
3	1	2	1	0	0	0	1
3	1	5	0	0	0	0	1
3	1	4	0	0	0	0	1
3	1	4	0	0	0	0	1
3	1	2	2	0	0	1	1
3	1	2	2	0	0	0	1
3	1	3	0	0	0	1	1
3	1	4	0	0	0	0	1
3	1	4	0	0	0	0	1
3	1	3	0	0	0	1	1
3	1	2	1	0	0	0	1
3	1	5	0	0	0	0	0
3	1	5	0	0	0	0	1
3	1	3	0	0	0	1	1
3	1	4	0	0	0	0	1
3	1	3	1	0	0	1	1
3	1	5	1	0	0	0	1
3	1	4	2	0	0	1	1
3	1	4	0	0	0	1	1
3	1	2	1	0	0	0	1
3	1	4	2	0	0	1	1
3	1	4	1	0	0	0	0
3	1	2	0	0	0	1	1
3	1	4	0	0	0	1	1
3	1	4	1	0	0	0	1
3	1	4	1	1	0	1	1
3	1	5	0	0	0	0	1
3	1	2	2	0	0	1	1
3	1	4	1	0	0	1	1
3	1	2	0	0	0	1	0
3	1	2	0	0	0	1	0
3	1	2	2	0	0	1	1
3	1	3	0	0	0	1	0
3	1	5	0	0	0	1	1
3	1	3	1	0	0	1	1
3	1	4	2	0	0	0	1
3	1	4	0	0	0	0	0
3	1	2	0	0	0	0	1
3	1	2	2	0	0	1	1
3	1	4	1	1	0	0	1
3	1	4	1	0	0	0	1
3	1	3	1	0	0	1	1
3	1	4	2	0	0	0	1
3	1	4	0	0	0	0	1
3	1	4	0	0	0	1	1
3	1	2	1	1	0	1	1
3	1	3	0	0	0	0	1
3	1	4	1	0	0	0	1
3	1	4	0	0	0	0	1
3	1	2	0	0	0	1	1
3	1	4	0	0	0	0	1
3	1	5	0	0	0	0	1
3	1	5	2	0	0	0	1
3	1	4	0	0	0	0	1
3	1	4	1	0	0	1	1
3	1	4	0	0	0	0	1
3	1	5	0	0	0	0	0
3	1	2	0	0	0	1	1
3	1	4	1	0	0	0	1
3	1	5	0	0	0	1	1
3	1	4	0	0	0	0	0
3	1	4	1	0	0	0	1
3	1	4	0	0	0	1	1
3	1	4	1	0	0	1	1
3	1	2	0	1	0	0	1
3	1	3	0	0	0	1	1
3	1	4	0	0	0	1	1
3	1	5	1	0	0	1	1
3	1	4	0	0	0	0	1
3	1	4	1	0	0	1	1
3	1	4	2	0	0	1	1
3	1	5	0	0	0	0	1
3	1	4	2	0	0	0	1
3	1	4	1	1	0	1	1
3	1	4	0	0	0	1	1
3	1	4	0	0	0	1	1
3	1	4	0	0	0	1	1
3	1	3	0	0	0	1	1
3	1	5	0	0	0	0	1
3	1	3	0	0	0	1	1
3	1	4	1	0	0	0	1
3	1	3	0	0	0	1	1
3	1	2	0	0	0	1	1
3	1	2	0	0	0	0	0
3	1	3	0	0	0	1	1
3	1	5	0	0	0	1	1
3	1	5	0	0	0	0	1
3	1	4	0	0	0	1	1
3	1	4	0	0	0	0	1
3	1	4	0	0	0	1	1
3	1	4	0	0	0	1	1
3	1	3	0	0	0	0	1
3	1	4	0	0	0	1	1
3	1	2	1	0	0	0	1
3	1	4	1	1	0	1	1
3	1	2	0	0	0	1	1
3	1	5	0	0	0	0	1
3	1	4	0	0	0	1	1
3	1	3	1	1	0	1	1
3	1	5	0	0	0	1	1
3	1	4	2	0	0	0	1
3	1	5	0	0	0	0	1
3	1	2	0	0	0	0	0
3	1	3	2	0	0	1	1
3	1	4	0	0	0	0	1
3	1	4	2	0	0	1	1
3	1	4	0	0	0	0	0
3	1	3	1	0	0	0	1
3	1	2	1	1	0	1	0
3	1	4	0	0	0	1	0
3	1	4	0	0	0	0	1
3	1	4	1	0	0	1	1
3	1	3	0	0	0	0	1
3	1	5	0	0	0	0	1
3	1	4	0	0	0	1	1
3	1	2	1	0	0	1	1
3	1	4	0	0	0	1	1
3	1	5	0	0	0	1	1
3	1	4	0	0	0	0	1
3	1	4	0	0	0	1	1
3	1	2	0	0	0	1	1
3	1	2	1	1	1	1	1
3	1	2	2	0	0	1	1
3	1	5	0	0	0	0	1
3	1	4	1	0	0	0	1
3	1	2	0	0	0	0	1
3	1	4	2	0	0	1	1
3	1	4	0	0	0	0	0
3	1	3	2	1	0	0	1
3	1	4	0	0	0	0	1
3	1	5	1	0	0	0	1
3	1	4	1	0	0	1	1
3	1	5	1	0	0	0	1
3	1	4	2	1	0	1	1
3	1	4	2	0	0	0	1
3	1	4	0	0	0	1	1
3	1	4	0	0	0	0	1
3	1	4	1	0	0	0	1
3	1	4	0	0	0	0	1
3	1	4	0	0	0	1	1
3	1	3	1	0	0	0	1
3	1	3	1	1	0	1	1
3	1	4	2	0	0	1	1
3	1	1	2	0	0	0	0
3	1	3	0	0	0	1	1
3	1	2	0	0	0	1	1
3	1	2	0	0	0	0	1
3	1	4	1	0	0	1	1
3	1	2	0	0	0	0	1
3	1	4	2	0	0	1	1
3	1	5	0	0	0	1	1
3	1	4	2	0	0	0	1
3	1	4	0	0	0	0	1
3	1	4	0	0	0	1	1
3	1	4	0	0	0	0	1
3	1	4	0	0	0	0	0
3	1	2	2	0	0	0	1
3	1	3	2	0	0	0	1
3	1	2	2	0	0	1	1
3	1	5	1	0	0	1	0
3	1	4	1	0	0	0	1
3	1	4	1	0	0	0	1
3	1	2	0	0	0	0	1
3	1	5	0	0	0	0	0
3	1	4	1	0	0	0	0
3	1	4	0	0	0	1	0
3	1	3	0	0	0	0	1
3	1	4	2	0	0	1	1
3	1	3	0	0	0	0	1
3	1	2	2	0	0	0	1
3	1	2	2	0	0	1	1
3	1	4	0	0	0	0	1
3	1	4	1	0	0	0	0
3	1	5	0	0	0	1	1
3	1	5	0	0	0	1	1
3	1	5	0	0	0	1	1
3	1	3	0	0	0	0	1
3	1	4	0	0	0	1	1
3	1	2	1	0	0	1	1
3	1	2	2	0	0	0	1
3	1	4	2	0	0	0	1
3	1	2	0	0	0	0	1
3	1	2	1	0	0	1	1
3	1	4	2	0	0	1	1
3	1	2	0	0	0	1	1
3	1	3	0	0	0	0	1
3	1	4	0	0	0	0	1
3	1	4	0	0	0	0	1
3	1	5	0	0	0	0	0
3	1	4	1	0	0	0	1
3	1	4	0	0	0	1	1
3	1	3	2	0	0	1	1
3	1	4	2	0	0	1	1
3	1	5	0	0	0	1	1
3	1	1	2	0	0	0	1
3	1	4	0	0	0	1	1
3	1	4	0	0	0	0	1
3	1	4	0	0	0	1	1
3	1	4	0	0	0	1	1
3	1	3	1	0	0	0	1
3	1	2	1	0	0	0	1
3	1	3	0	0	0	0	1
3	1	2	0	0	0	0	1
3	1	4	2	0	0	0	1
3	1	2	0	0	0	1	1
3	1	2	0	0	0	1	1
3	1	4	0	0	0	1	1
3	1	4	2	0	0	1	1
3	1	4	2	1	0	1	1
3	1	4	1	0	0	1	1
3	1	5	2	0	0	1	1
3	1	4	1	0	0	0	1
3	1	4	1	0	0	1	1
3	1	4	1	0	0	1	1
3	1	2	0	0	0	0	0
3	1	4	2	0	0	1	1
3	1	4	1	0	0	0	1
3	1	4	0	0	0	1	1
3	1	4	0	0	0	0	0
3	1	2	1	0	0	0	1
3	1	2	0	0	0	0	1
3	1	3	1	0	0	1	1
3	1	2	1	0	0	1	1
3	1	4	1	0	0	1	1
3	1	3	2	0	0	0	1
3	1	4	0	0	0	0	1
3	1	4	2	0	0	0	1
3	1	4	0	0	0	1	1
3	1	4	2	0	0	1	0
3	1	4	2	0	0	1	1
3	1	4	1	0	0	1	1
3	1	3	1	0	0	1	1
3	1	2	0	0	0	0	1
3	1	2	2	1	0	0	1
3	1	3	1	0	0	1	1
3	1	5	0	0	0	1	1
3	1	4	2	0	0	1	1
3	1	4	0	0	0	0	1
3	1	2	1	0	0	0	1
3	1	4	0	0	0	1	1
3	1	3	1	1	0	1	1
3	1	4	2	0	0	1	1
3	1	3	0	0	0	0	1
3	1	4	2	0	0	1	0
3	1	4	0	0	0	0	1
3	1	3	0	0	0	1	1
3	1	2	2	0	0	0	1
3	1	2	0	0	0	0	1
3	1	2	1	0	0	1	1
3	1	3	0	0	0	0	1
3	1	4	0	0	0	1	1
3	1	4	0	1	0	1	1
3	1	4	0	0	0	1	1
3	1	2	2	0	0	1	1
3	1	4	0	0	0	0	1
3	1	2	0	0	0	0	1
3	1	4	0	0	0	1	1
3	1	3	0	0	0	1	1
3	1	4	2	0	0	1	1
3	1	4	0	0	0	1	1
3	1	2	0	0	0	0	0
3	1	2	2	0	0	0	1
3	1	3	2	1	0	1	0
3	1	4	0	0	0	0	1
3	1	4	0	0	0	1	1
3	1	4	0	0	0	1	1
3	1	2	0	0	0	1	1
3	1	2	1	0	0	1	1
3	1	4	0	0	0	0	1
3	1	4	0	0	0	0	1
3	1	5	2	0	0	1	1
3	1	2	2	1	0	1	1
3	1	5	2	0	0	1	1
3	1	2	1	0	0	1	1
3	1	4	0	0	0	0	1
3	1	4	2	0	0	1	1
3	1	3	0	0	0	1	1
3	1	4	2	1	0	0	1
3	1	4	0	0	0	0	1
3	1	3	0	0	0	0	1
3	1	4	2	0	0	0	1
3	1	5	2	0	0	1	1
3	1	4	0	0	0	1	1
3	1	5	0	0	0	0	1
3	1	2	0	0	0	1	1
3	1	2	0	0	0	0	1
3	1	2	0	0	0	0	1
3	1	2	0	0	0	0	0
3	1	2	2	1	0	0	0
3	1	2	2	0	0	0	1
3	1	4	2	0	0	0	1
3	1	4	0	0	0	1	1
3	1	5	0	0	0	1	0
3	1	3	0	0	0	1	1
3	1	4	0	0	0	0	1
3	1	4	0	0	0	1	1
3	1	2	1	0	0	0	1
3	1	2	0	0	0	0	1
3	1	1	0	0	0	0	0
3	1	2	2	0	0	0	0
3	1	4	0	0	0	1	1
3	1	4	0	0	0	1	1
3	1	4	0	0	0	0	1
3	1	2	2	0	0	1	1
3	1	4	1	0	0	1	1
3	1	3	0	0	0	1	1
3	1	4	0	0	0	0	0
3	1	4	0	0	0	0	1
3	1	4	2	0	0	1	1
3	1	4	1	0	0	1	1
3	1	2	0	0	0	1	1
3	1	4	1	0	0	0	1
3	1	4	1	0	0	0	1
3	1	2	0	0	0	0	1
3	1	4	0	0	0	1	1
3	1	3	0	0	0	0	1
3	1	4	2	0	0	1	1
3	1	2	0	0	0	0	1
3	1	4	2	0	0	0	1
3	1	3	0	0	0	1	1
3	1	3	1	0	0	0	1
3	1	2	0	1	0	1	1
3	1	3	0	0	0	1	0
3	1	4	0	0	0	1	1
3	1	2	0	0	0	1	0
3	1	5	0	0	0	1	1
3	1	4	1	0	0	1	1
3	1	4	0	0	0	0	1
3	1	2	0	0	0	1	1
3	1	2	2	1	0	0	1
3	1	5	1	0	0	0	1
3	1	4	0	0	0	0	1
3	1	4	0	0	0	0	1
3	1	3	2	1	0	1	1
3	1	3	1	0	0	1	1
3	1	4	0	0	0	1	1
3	1	2	1	0	0	0	1
3	1	3	2	0	0	0	1
3	1	3	1	0	0	0	1
3	1	3	0	1	0	1	1
3	1	4	0	0	0	1	1
3	1	2	2	0	0	1	1
3	1	4	2	1	0	1	1
3	1	2	2	0	0	1	1
3	1	2	2	0	0	0	1
3	1	3	2	0	0	1	1
3	1	4	2	0	0	0	1
3	1	2	2	0	0	0	0
3	1	4	1	0	0	0	1
3	1	3	1	0	0	1	1
3	1	4	2	0	0	1	0
3	1	4	2	0	0	1	1
3	1	2	1	0	0	1	1
3	1	4	1	0	0	1	1
3	1	4	0	1	0	1	1
3	1	2	0	0	0	1	0
3	1	2	1	0	0	0	1
3	1	4	0	1	0	1	1
3	1	4	0	0	0	1	1
3	1	2	0	0	0	1	0
3	1	4	1	0	0	1	1
3	1	5	0	0	0	1	1
3	1	4	2	0	0	0	1
3	1	3	0	0	0	0	1
3	1	4	2	0	0	1	1
3	1	4	2	1	1	0	1
3	1	4	2	0	0	0	1
3	1	5	0	0	0	1	1
3	1	3	0	0	0	1	1
3	1	4	0	0	0	1	1
3	1	4	0	0	0	0	1
3	1	2	2	1	0	0	1
3	1	5	1	1	0	0	1
3	1	4	0	0	0	1	1
3	1	4	0	0	0	1	1
3	1	4	2	1	0	0	0
3	1	2	0	0	0	0	0
3	1	3	2	0	0	1	1
3	1	4	2	0	0	0	1
3	1	4	0	0	0	1	1
3	1	3	0	0	0	0	1
3	1	4	0	0	0	0	1
3	1	2	1	0	0	0	1
3	1	4	0	0	0	1	1
3	1	2	0	0	0	0	1
3	1	2	2	0	0	0	1
3	1	2	1	0	0	0	1
3	1	4	2	0	0	0	1
3	1	4	0	0	0	0	1
3	1	4	2	0	0	0	1
3	1	4	0	0	0	0	1
3	1	2	1	0	0	0	0
3	1	3	0	0	0	1	1
3	1	2	0	0	0	1	1
3	1	5	1	0	0	0	1
3	1	2	0	0	0	1	1
3	1	4	2	1	0	1	1
3	1	4	0	0	0	1	1
3	1	4	0	0	0	0	1
3	1	1	2	0	0	0	0
3	1	4	1	0	0	0	0
3	1	2	0	0	0	1	1
3	1	2	0	0	0	0	0
3	1	4	0	0	0	1	1
3	1	1	1	0	0	1	1
3	1	5	0	0	0	1	1
3	1	2	2	0	0	0	0
3	1	1	2	1	0	0	1
3	1	4	2	0	0	1	1
3	1	4	1	0	0	1	1
3	1	4	0	0	0	1	1
3	1	4	0	0	0	1	1
3	1	4	1	0	0	0	1
3	1	2	0	0	0	1	1
3	1	2	0	0	0	1	1
3	1	5	0	0	0	1	1
3	1	4	0	0	0	0	1
3	1	2	2	1	0	1	1
3	1	2	2	0	0	1	1
3	1	2	1	1	0	1	1
3	1	4	2	0	0	1	1
3	1	4	0	0	0	0	1
3	1	4	0	0	0	1	1
3	1	4	1	0	0	0	1
3	1	4	0	0	0	0	1
3	1	4	0	0	0	1	1
3	1	4	2	0	0	0	1
3	1	5	0	0	0	0	1
3	1	2	1	0	0	0	1
3	1	2	2	0	0	1	1
3	1	4	0	0	0	1	1
3	1	4	0	0	0	0	1
3	1	4	0	1	0	1	1
3	1	2	0	0	0	1	1
3	1	5	2	1	0	0	1
3	1	3	1	0	0	0	1
3	1	2	1	0	0	0	1
3	1	2	0	0	0	0	1
3	1	2	2	0	0	0	1
3	1	3	0	0	0	0	1
3	1	2	1	0	0	1	1
3	1	2	1	0	0	1	1
3	1	4	2	0	0	1	0
3	1	2	0	0	0	0	1
3	1	4	0	0	0	0	1
3	1	2	2	0	0	1	1
3	1	4	0	0	0	1	1
3	1	3	0	0	0	1	1
3	1	1	0	0	0	1	1
3	1	5	1	0	0	0	1
3	1	4	1	1	1	1	1
3	1	4	0	0	0	0	1
3	1	5	0	1	0	1	1
3	1	3	0	0	0	1	1
3	1	1	0	0	0	1	1
3	1	4	1	0	0	0	1
3	1	3	0	0	0	1	1
3	1	4	2	1	0	0	1
3	1	4	0	0	0	1	1
3	1	4	0	0	0	1	1
3	1	4	0	0	0	1	1
3	1	4	1	0	0	1	1
3	1	3	2	1	0	0	1
3	1	1	0	0	0	1	1
3	1	2	0	0	0	0	1
3	1	1	0	1	0	1	0
3	1	4	1	0	0	0	1
3	1	3	2	1	1	1	1
3	1	3	0	0	0	0	1
3	1	4	1	0	0	1	1
3	1	2	2	1	0	0	1
3	1	3	2	1	0	1	1
3	1	3	0	0	0	0	1
3	1	2	2	1	1	1	1
3	1	3	0	0	0	0	1
3	1	4	0	0	0	1	1
3	1	2	0	0	0	1	1
3	1	4	1	0	0	1	1
3	1	3	2	0	0	1	0
3	1	2	2	0	0	1	1
3	1	2	1	0	0	0	1
3	1	3	0	0	0	1	1
3	1	5	1	1	0	0	1
3	1	4	2	1	0	0	1
3	1	2	0	0	0	1	1
3	1	4	2	0	0	1	1
3	1	2	0	0	0	1	1
3	1	2	1	1	0	1	1
3	1	3	1	0	0	1	1
3	1	4	0	0	0	0	1
3	1	2	1	0	0	1	1
3	1	4	2	0	0	1	1
3	1	2	0	0	0	0	1
3	1	3	2	1	0	0	1
3	1	2	0	0	0	0	1
3	1	4	1	0	0	1	0
3	1	3	2	0	0	0	1
3	1	2	1	0	0	0	0
3	1	4	2	1	0	0	1
3	1	5	0	0	0	1	1
3	1	1	0	0	0	1	1
3	1	5	2	0	0	1	1
3	1	2	0	0	0	0	0
3	1	3	2	0	0	1	1
3	1	3	1	0	0	1	1
3	1	2	2	0	0	0	1
3	1	4	1	0	0	1	1
3	1	4	0	0	0	1	1
3	1	4	2	1	0	0	1
3	1	3	2	0	0	0	1
3	1	4	2	1	1	1	1
3	1	3	0	0	0	1	1
3	1	4	1	0	0	1	1
4	1	3	2	0	0	0	0
4	1	5	1	0	0	1	1
4	1	4	2	0	0	1	1
4	1	2	0	0	0	1	1
4	1	4	0	0	0	1	1
4	1	4	0	0	0	0	1
4	1	4	0	0	0	1	1
4	1	2	1	0	0	0	1
4	1	2	0	0	0	1	1
4	1	3	0	0	0	1	1
4	1	5	0	0	0	0	1
4	1	3	0	0	0	0	1
4	1	2	0	0	0	0	1
4	1	4	1	0	0	1	1
4	1	2	1	0	0	1	1
4	1	3	0	0	0	0	1
4	1	4	0	0	0	0	1
4	1	4	2	1	0	0	0
4	1	2	1	0	0	1	0
4	1	2	2	0	0	0	1
4	1	4	2	1	0	1	0
4	1	4	0	0	0	1	1
4	1	2	1	0	0	1	1
4	1	2	2	0	0	1	1
4	1	4	0	0	0	1	1
4	1	4	1	0	0	1	1
4	1	4	0	0	0	0	1
4	1	1	0	0	0	1	1
4	1	3	2	0	0	0	1
4	1	4	0	0	0	1	1
4	1	4	1	0	0	1	1
4	1	5	2	0	0	1	1
4	1	5	1	0	0	1	1
4	1	4	1	0	0	0	1
4	1	4	0	0	0	0	1
4	1	1	1	0	0	1	1
4	1	5	0	0	0	1	1
4	1	2	1	0	0	0	1
4	1	4	0	0	0	0	1
4	1	4	0	0	0	0	1
4	1	4	1	0	0	1	1
4	1	4	0	0	0	0	1
4	1	4	2	0	0	1	1
4	1	2	0	0	0	0	1
4	1	3	1	0	0	0	1
4	1	2	2	0	0	0	1
4	1	2	1	0	0	0	0
4	1	4	0	0	0	0	1
4	1	4	1	0	0	1	1
4	1	3	2	0	0	1	1
4	1	2	0	0	0	0	1
4	1	4	1	0	0	1	1
4	1	4	2	0	0	1	1
4	1	5	1	0	0	1	1
4	1	4	0	0	0	0	1
4	1	4	1	0	0	0	0
4	1	4	0	0	0	0	0
4	1	3	1	0	0	1	1
4	1	3	1	1	0	1	1
4	1	2	2	0	0	0	1
4	1	3	1	0	0	1	1
4	1	4	0	0	0	0	1
4	1	2	2	0	0	1	1
4	1	4	0	0	0	1	1
4	1	3	0	1	0	1	1
4	1	2	0	0	0	0	1
4	1	4	0	0	0	1	1
4	1	4	1	0	0	1	1
4	1	4	0	0	0	1	1
4	1	4	0	0	0	1	1
4	1	5	0	0	0	0	1
4	1	4	1	1	0	1	1
4	1	4	1	0	0	1	0
4	1	4	0	0	0	1	1
4	1	4	2	0	0	1	0
4	1	2	0	0	0	0	1
4	1	4	1	0	0	1	1
4	1	2	1	0	0	1	1
4	1	4	2	0	0	0	0
4	1	5	1	0	0	0	1
4	1	4	1	0	0	1	1
4	1	4	0	0	0	1	1
4	1	2	0	0	0	0	1
4	1	2	2	0	0	1	1
4	1	4	0	0	0	1	0
4	1	3	1	0	0	1	1
4	1	4	0	0	0	1	1
4	1	4	2	0	0	0	1
4	1	4	0	0	0	1	1
4	1	2	2	0	0	0	1
4	1	5	0	0	0	1	1
4	1	4	0	0	0	1	1
4	1	4	1	0	0	0	1
4	1	4	0	0	0	1	1
4	1	4	0	0	0	0	1
4	1	3	2	1	0	0	0
4	1	4	2	0	0	0	1
4	1	4	1	0	0	1	1
4	1	2	0	0	0	1	1
4	1	2	2	0	0	0	1
4	1	5	1	0	0	1	1
4	1	2	0	0	0	1	1
4	1	2	2	0	0	1	1
4	1	4	1	0	0	1	1
4	1	2	1	0	0	1	1
4	1	2	0	0	0	1	1
4	1	5	1	0	0	1	1
4	1	4	1	0	0	1	1
4	1	2	0	0	0	1	1
4	1	4	0	0	0	1	1
4	1	4	0	0	0	1	1
4	1	4	1	0	0	0	0
4	1	2	0	0	0	1	1
4	1	2	2	0	0	1	0
4	1	3	0	0	0	1	1
4	1	2	2	1	0	1	1
4	1	4	0	0	0	1	1
4	1	3	2	0	0	1	1
4	1	3	1	0	0	0	1
4	1	4	1	0	0	0	1
4	1	2	0	0	0	0	1
4	1	2	0	0	0	0	1
4	1	4	2	1	0	1	1
4	1	4	0	0	0	0	1
4	1	4	2	0	0	1	1
4	1	1	1	1	0	1	1
4	1	4	2	0	0	0	0
4	1	4	0	0	0	0	0
4	1	3	2	0	0	1	1
4	1	4	0	0	0	1	1
4	1	2	0	1	0	0	1
4	1	3	1	0	0	1	1
4	1	4	2	0	0	0	1
4	1	4	0	1	0	0	1
4	1	2	2	0	0	0	1
4	1	4	0	0	0	1	1
4	1	4	2	0	0	0	1
4	1	2	0	0	0	1	1
4	1	3	2	0	0	1	0
4	1	4	1	0	0	0	1
4	1	3	2	0	0	1	1
4	1	2	2	0	0	0	1
4	1	2	1	0	0	1	1
4	1	3	0	0	0	1	1
4	1	4	2	0	0	1	1
4	1	4	0	0	0	0	1
4	1	3	1	0	0	1	1
4	1	4	1	0	0	1	1
4	1	4	0	0	0	1	1
4	1	3	2	0	0	0	1
4	1	4	1	0	0	1	1
4	1	2	0	0	0	0	1
4	1	4	0	0	0	1	1
4	1	4	0	0	0	0	0
4	1	3	0	0	0	0	1
4	1	2	2	0	0	0	1
4	1	3	0	0	0	1	1
4	1	4	2	0	0	1	1
4	1	2	0	0	0	1	1
4	1	3	0	0	0	1	1
4	1	2	0	0	0	0	1
4	1	3	1	0	0	1	1
4	1	2	0	0	0	1	1
4	1	2	2	1	0	1	1
4	1	3	0	0	0	1	1
4	1	3	1	0	0	0	1
4	1	4	2	0	0	1	1
4	1	4	1	0	0	1	1
4	1	4	0	0	0	1	1
4	1	2	1	0	0	1	1
4	1	1	2	1	0	1	1
4	1	2	2	0	0	0	1
4	1	4	2	0	0	0	1
4	1	4	0	0	0	1	1
4	1	4	2	0	0	1	1
4	1	4	0	0	0	0	1
4	1	4	1	0	0	1	0
4	1	2	0	0	0	0	1
4	1	2	2	0	0	1	1
4	1	2	0	0	0	1	1
4	1	5	1	0	0	1	1
4	1	3	2	0	0	1	1
4	1	4	0	0	0	0	1
4	1	4	0	0	0	1	0
4	1	4	1	0	0	1	1
4	1	4	0	0	0	1	0
4	1	5	0	0	0	0	0
4	1	3	1	0	0	1	1
4	1	5	1	0	0	1	1
4	1	2	1	0	0	1	1
4	1	2	0	0	0	0	1
4	1	4	1	0	0	1	1
4	1	2	0	0	0	1	1
4	1	4	2	0	0	1	1
4	1	5	1	0	0	1	1
4	1	4	0	0	0	1	1
4	1	4	1	0	0	1	1
4	1	2	0	0	0	0	1
4	1	4	2	0	0	1	1
4	1	4	1	0	0	0	1
4	1	4	0	0	0	0	0
4	1	4	1	0	0	0	1
4	1	4	0	0	0	0	0
4	1	4	0	0	0	1	1
4	1	5	0	0	0	1	1
4	1	4	0	0	0	1	1
4	1	4	0	0	0	1	1
4	1	4	0	0	0	1	1
4	1	2	0	0	0	0	1
4	1	4	1	0	0	1	1
4	1	4	0	0	0	1	1
4	1	4	1	1	0	1	1
4	1	2	2	1	0	1	1
4	1	4	0	0	0	0	1
4	1	3	2	0	0	1	1
4	1	1	0	0	0	0	1
4	1	4	1	0	0	1	1
4	1	4	2	0	0	1	1
4	1	4	0	0	0	0	1
4	1	4	1	0	0	0	1
4	1	4	1	0	0	0	1
4	1	4	0	0	0	1	1
4	1	5	1	0	0	1	0
4	1	2	2	0	0	0	1
4	1	4	1	0	0	0	1
4	1	2	0	0	0	0	0
4	1	4	1	0	0	1	1
4	1	4	0	0	0	1	1
4	1	2	1	0	0	1	1
4	1	4	0	0	0	1	1
4	1	5	2	0	0	0	1
4	1	4	0	0	0	1	1
4	1	4	0	0	0	1	1
4	1	1	0	0	0	0	1
4	1	4	1	0	0	1	1
4	1	4	0	0	0	1	1
4	1	4	0	0	0	1	0
4	1	4	0	0	0	1	1
4	1	4	2	0	0	0	1
4	1	5	1	0	0	1	1
4	1	4	0	0	0	1	1
4	1	4	0	0	0	0	0
4	1	3	2	0	0	1	1
4	1	4	2	0	0	0	1
4	1	4	0	0	0	1	1
4	1	4	2	1	0	0	1
4	1	5	0	0	0	1	1
4	1	4	1	0	0	1	1
4	1	2	0	0	0	0	0
4	1	4	0	0	0	0	1
4	1	4	1	0	0	1	1
4	1	4	0	0	0	1	1
4	1	2	0	0	0	0	1
4	1	2	0	0	0	1	1
4	1	2	0	0	0	1	1
4	1	3	0	0	0	1	1
4	1	4	0	0	0	0	1
4	1	4	2	0	0	1	1
4	1	2	0	0	0	1	0
4	1	5	1	0	0	1	0
4	1	4	1	0	0	1	1
4	1	2	2	0	0	0	1
4	1	2	0	0	0	1	1
4	1	2	0	0	0	1	0
4	1	5	0	0	0	1	1
4	1	3	2	1	0	1	1
4	1	3	0	0	0	0	1
4	1	4	0	0	0	1	1
4	1	3	2	0	0	0	1
4	1	4	0	0	0	0	1
4	1	3	1	0	0	1	1
4	1	2	1	0	0	1	1
4	1	2	0	0	0	0	1
4	1	4	2	0	0	1	1
4	1	2	0	0	0	0	1
4	1	4	0	0	0	1	1
4	1	4	1	0	0	1	1
4	1	3	0	0	0	0	0
4	1	5	2	0	0	0	0
4	1	4	0	0	0	1	1
4	1	3	2	0	0	1	1
4	1	4	1	0	0	1	1
4	1	4	1	0	0	1	1
4	1	4	2	0	0	1	0
4	1	4	0	0	0	0	1
4	1	2	2	1	0	0	0
4	1	2	2	1	0	1	1
4	1	4	0	0	0	0	1
4	1	2	1	0	0	1	1
4	1	2	0	0	0	1	1
4	1	2	1	0	0	0	1
4	1	3	1	0	0	0	0
4	1	2	0	0	0	0	1
4	1	2	1	0	0	1	1
4	1	4	0	0	0	1	1
4	1	3	1	1	0	0	1
4	1	2	1	0	0	1	1
4	1	4	1	0	0	0	1
4	1	5	1	0	0	1	1
4	1	4	0	0	0	1	1
4	1	4	2	0	0	0	1
4	1	2	1	0	0	1	1
4	1	4	2	0	0	1	1
4	1	4	0	0	0	1	1
4	1	4	0	1	0	1	1
4	1	2	0	0	0	0	1
4	1	1	2	0	0	1	0
4	1	4	0	0	0	1	1
4	1	3	0	0	0	0	1
4	1	4	2	0	0	1	1
4	1	4	1	0	0	1	1
4	1	2	0	0	0	0	1
4	1	4	0	0	0	1	1
4	1	4	2	0	0	0	1
4	1	4	1	0	0	1	0
4	1	4	0	0	0	0	1
4	1	2	2	0	0	1	1
4	1	4	0	0	0	1	1
4	1	3	0	0	0	1	1
4	1	4	2	0	0	1	1
4	1	3	2	0	0	1	1
4	1	4	0	0	0	0	1
4	1	3	0	0	0	1	1
4	1	4	1	0	0	1	1
4	1	5	1	0	0	1	0
4	1	3	0	0	0	1	1
4	1	4	0	0	0	0	1
4	1	2	2	0	0	0	1
4	1	4	2	0	0	1	1
4	1	2	1	0	0	0	1
4	1	2	0	0	0	1	1
4	1	5	0	0	0	1	1
4	1	3	2	1	0	1	1
4	1	4	2	0	0	1	1
4	1	4	0	0	0	1	1
4	1	2	1	0	0	1	1
4	1	3	0	0	0	1	1
4	1	2	2	0	0	1	1
4	1	4	2	0	0	0	1
4	1	2	2	0	0	1	1
4	1	4	2	1	0	0	1
4	1	4	0	0	0	0	1
4	1	4	0	0	0	1	1
4	1	4	2	0	0	1	1
4	1	4	2	0	0	0	0
4	1	5	0	0	0	1	1
4	1	2	1	0	0	1	1
4	1	4	1	0	0	1	0
4	1	4	1	0	0	0	1
4	1	4	2	0	0	0	1
4	1	4	1	0	0	0	1
4	1	5	0	0	0	1	1
4	1	4	1	0	0	1	1
4	1	3	0	0	0	0	1
4	1	4	0	0	0	1	1
4	1	2	0	0	0	1	1
4	1	4	2	0	1	0	1
4	1	4	0	0	0	1	1
4	1	3	0	0	0	1	1
4	1	2	0	0	0	0	1
4	1	4	0	0	0	0	1
4	1	2	2	0	0	1	1
4	1	4	1	0	0	1	1
4	1	5	0	0	0	0	1
4	1	3	2	0	0	0	1
4	1	4	1	0	0	1	1
4	1	4	0	0	0	1	1
4	1	3	1	0	0	0	0
4	1	5	0	0	0	1	1
4	1	2	1	0	0	1	1
4	1	4	2	1	0	1	1
4	1	5	0	0	0	1	1
4	1	2	1	0	0	0	1
4	1	4	2	1	0	0	1
4	1	2	0	0	0	0	1
4	1	4	1	0	0	1	1
4	1	5	0	0	0	1	1
4	1	5	0	0	0	1	1
4	1	2	0	0	0	0	0
4	1	5	0	0	0	1	0
4	1	3	0	0	0	0	1
4	1	4	0	0	0	0	0
4	1	4	1	0	0	1	1
4	1	3	1	0	0	1	1
4	1	4	0	0	0	1	1
4	1	4	2	0	0	1	1
4	1	4	1	0	0	1	1
4	1	4	0	0	0	1	1
4	1	3	2	0	0	1	1
4	1	3	1	0	0	1	1
4	1	2	2	1	0	0	0
4	1	5	0	0	0	1	1
4	1	4	1	0	0	1	1
4	1	4	2	0	0	0	0
4	1	4	1	0	0	1	1
4	1	4	0	0	0	1	0
4	1	4	2	0	0	0	1
4	1	4	1	1	0	1	1
4	1	4	1	0	0	0	1
4	1	4	0	0	0	0	1
4	1	4	1	0	0	1	1
4	1	4	1	0	0	1	1
4	1	2	1	0	0	1	1
4	1	4	2	0	0	1	1
4	1	4	0	0	0	1	1
4	1	4	0	0	0	1	1
4	1	2	1	0	0	1	1
4	1	4	1	0	0	0	1
4	1	4	0	0	0	0	1
4	1	4	2	0	0	1	1
4	1	2	1	0	0	0	1
4	1	2	0	0	0	1	0
4	1	4	1	0	0	1	1
4	1	4	1	0	0	1	1
4	1	4	2	0	0	1	1
4	1	3	0	0	0	1	1
4	1	4	0	0	0	0	1
4	1	4	0	0	0	0	0
4	1	5	1	0	0	0	0
4	1	4	0	0	0	1	1
4	1	4	1	0	0	1	1
4	1	3	2	0	0	1	1
4	1	4	2	0	0	1	1
4	1	4	0	0	0	1	1
4	1	4	2	0	0	1	1
4	1	5	0	0	0	1	1
4	1	4	1	0	0	0	1
4	1	4	0	0	0	0	1
4	1	2	1	0	0	1	1
4	1	2	0	0	0	0	0
4	1	4	1	0	0	1	1
4	1	2	0	0	0	1	1
4	1	2	0	0	0	0	1
4	1	2	2	0	0	0	0
4	1	2	2	0	0	0	1
4	1	3	1	0	0	0	1
4	1	4	0	0	0	1	1
4	1	2	1	0	0	1	1
4	1	3	0	0	0	0	1
4	1	4	1	0	0	1	1
4	1	4	0	0	0	0	1
4	1	4	0	0	0	0	1
4	1	3	0	0	0	0	1
4	1	4	2	0	0	1	1
4	1	3	1	0	0	1	1
4	1	3	2	0	0	0	1
4	1	2	2	0	0	1	1
4	1	4	2	0	0	0	1
4	1	2	2	0	0	1	1
4	1	4	0	0	0	1	1
4	1	4	0	0	0	0	1
4	1	4	0	0	0	0	0
4	1	2	0	0	0	1	1
4	1	4	0	0	0	1	1
4	1	2	2	0	0	0	1
4	1	3	0	0	0	1	0
4	1	4	2	0	0	0	1
4	1	4	0	0	0	0	1
4	1	2	0	0	0	1	1
4	1	2	1	0	0	1	1
4	1	4	0	0	0	1	1
4	1	4	0	0	0	1	1
4	1	4	0	0	0	1	1
4	1	1	2	0	0	1	1
4	1	5	1	0	0	1	1
4	1	1	2	0	0	0	1
4	1	2	0	0	0	0	1
4	1	5	0	0	0	1	1
4	1	5	1	0	0	1	1
4	1	3	0	0	0	1	1
4	1	5	1	0	0	0	1
4	1	2	0	0	0	1	1
4	1	4	0	0	0	1	0
4	1	2	1	0	0	1	1
4	1	2	0	0	0	0	1
4	1	4	0	0	0	0	0
4	1	3	0	0	0	0	1
4	1	3	0	0	0	0	1
4	1	4	0	0	0	1	1
4	1	4	1	0	0	1	1
4	1	2	1	0	0	0	0
4	1	4	0	0	0	0	1
4	1	4	0	0	0	1	1
4	1	4	2	0	0	0	1
4	1	4	0	0	0	0	0
4	1	4	1	0	0	1	1
4	1	4	0	0	0	0	1
4	1	4	0	0	0	0	1
4	1	4	1	0	0	1	1
4	1	2	1	0	0	1	0
4	1	4	0	0	0	0	1
4	1	4	0	0	0	1	1
4	1	2	0	0	0	0	0
4	1	4	0	0	0	0	1
4	1	4	0	0	0	1	1
4	1	2	1	0	0	0	1
4	1	4	1	0	0	0	1
4	1	2	1	0	0	0	1
4	1	3	2	1	0	1	1
4	1	4	1	0	0	1	1
4	1	4	2	0	0	0	1
4	1	4	0	0	0	0	1
4	1	4	0	0	0	1	1
4	1	4	0	0	0	1	1
4	1	2	2	0	0	1	1
4	1	2	1	0	0	1	1
4	1	2	0	0	0	1	1
4	1	4	0	0	0	1	1
4	1	3	0	0	0	0	1
4	1	4	1	0	0	0	0
4	1	2	0	0	0	1	1
4	1	4	0	0	0	0	1
4	1	4	0	0	0	1	0
4	1	3	2	0	0	1	0
4	1	4	1	0	0	1	1
4	1	4	2	0	0	0	1
4	1	2	0	0	0	1	1
4	1	2	0	0	0	1	1
4	1	3	0	0	0	1	1
4	1	2	0	0	0	0	1
4	1	3	2	1	0	1	1
4	1	3	1	0	0	0	0
4	1	5	0	0	0	1	1
4	1	2	2	0	0	1	1
4	1	4	0	0	0	1	0
4	1	1	2	0	0	1	1
4	1	3	1	0	0	1	1
4	1	2	1	1	0	1	1
4	1	4	2	1	0	1	1
4	1	4	0	0	0	0	1
4	1	4	0	0	0	1	1
4	1	2	1	0	0	1	1
4	1	4	2	1	0	1	1
4	1	4	2	0	0	1	1
4	1	3	1	0	0	0	1
4	1	3	0	0	0	1	1
4	1	3	2	0	0	0	1
4	1	4	2	0	0	1	1
4	1	4	0	0	0	1	1
4	1	2	0	0	0	1	0
4	1	4	1	0	0	1	0
4	1	2	1	0	0	0	1
4	1	4	0	0	0	1	1
4	1	2	2	0	0	0	1
4	1	4	1	0	0	1	1
4	1	4	0	0	0	1	1
4	1	4	2	0	0	0	1
4	1	3	0	0	0	1	1
4	1	4	2	0	0	0	1
4	1	4	2	0	0	0	0
4	1	2	2	1	0	0	1
4	1	4	1	0	0	0	1
4	1	4	0	0	0	1	1
4	1	4	2	0	0	1	1
4	1	4	0	0	0	0	1
4	1	4	0	0	0	0	1
[truncated: 5,339 more rows]
